# Supplementary material for: Fh15 Reduces Colonic Inflammation and Leukocyte Infiltration in a Dextran Sulfate Sodium-Induced Ulcerative Colitis Mouse Model
Source: Cells. 2025 May 29;14(11):799. doi: 10.3390/cells14110799 (PMC12153920; doi:10.3390/cells14110799)
Supplement: Supplementary file 1 [file cells-14-00799-s001.zip]

Archive with 1 entries (1 files):
- cells-3648544-supplementary.pdf
